# Supplementary material for: Exposed Phosphatidylserine as a Biomarker for Clear Identification of Breast Cancer Brain Metastases in Mouse Models
Source: Cancers (Basel). 2024 Sep 5;16(17):3088. doi: 10.3390/cancers16173088 (PMC11394599; doi:10.3390/cancers16173088)
Supplement: Supplementary file 1 [file cancers-16-03088-s001.zip]

Archive with 1 entries (1 files):
- cancers-3181696-supplementary.mp4
